# Supplementary material for: Sequencing data of cell-free DNA fragments in living-related liver transplantation for inborn errors of metabolism
Source: Data Brief. 2020 Jan 25;29:105183. doi: 10.1016/j.dib.2020.105183 (PMC7013363; doi:10.1016/j.dib.2020.105183)
Supplement: Multimedia component 1 [file mmc1.xml]

<?xml version="1.0" encoding="utf-8" standalone="no"?>
<data>
  <datasets>
    <author>richardchoy@cuhk.edu.hk</author>
    <type>0</type>
    <dataset>
      <value>6</value>
      <reason>Other (please explain)</reason>
      <comments>Data available with the article</comments>
    </dataset>
  </datasets>
</data>
